# Supplementary material for: CuentosIE: can a chatbot about “tales with a message” help to teach emotional intelligence?
Source: PeerJ Comput Sci. 2024 Feb 29;10:e1866. doi: 10.7717/peerj-cs.1866 (PMC10909183; doi:10.7717/peerj-cs.1866)
Supplement: Supplemental Information 4 [file peerj-cs-10-1866-s004.tgz]

Archive with 90 entries (84 files):
- chatbot_CuentosIE.php
- cuentos.php
- enviarTestBaron.php
- enviarTestMayerSalovey.php
- enviarTestMillon.php
- finElegir.php
- finHablar.php
- guardarConversacion.php
- index - Antes de presentacion.php
- index - Cambio look.php
- index.php
- insertarCuentos.php
- luafr.php
- luafrServer.php
- mostrarCuentos.php
- obtenerNumUsNoReg.php
- signin_borrarConfirmado_page.php
- signin_borrar_page.php
- signin_page.php
- signModif_page.php
- signModif_todo_page.php
- signRecuperarContrasenya.php
- signup_page.php
- testBaron.php
- testMayerSalovey.php
- testMillon.php
- bitnami.css
- estiloBasico.css
- estiloNormal.css
- estiloOscuro.css
- estiloVerde.css
- img
- img/module_table_top.png
- img/testMayerSalovey
- img/testMayerSalovey/E_1.jpg
- img/testMayerSalovey/E_5.jpg
- img/testMayerSalovey/E_6.jpg
- img/testMayerSalovey/A_3.jpg
- img/testMayerSalovey/A_1.jpg
- img/testMayerSalovey/E_4.jpg
- img/testMayerSalovey/A_4.jpg
- img/testMayerSalovey/E_3.jpg
- img/testMayerSalovey/E_2.jpg
- img/testMayerSalovey/A_2.jpg
- img/logos
- img/logos/logoua3.gif
- img/logos/logotipo-de-la-ua-178-x-28-pixel.gif
- img/logos/logo_pla_petit.png
- img/logos/logo-horizontal-color-muy-pequeno.gif
- img/logos/gplsiweb.png
- img/logos/UAtransparente.gif
- img/logos/logo-ua.jpg
- img/logos/logo-ua-transparente.gif
- img/webBing
- img/webBing/Recomendador.jfif
- img/webBing/Buscador.png
- img/webBing/Emociones.jfif
- img/webBing/LibroAntiguoAbierto.jpg
- img/webBing/LibroLuces.jpg
- img/webBing/LibroArbol.jpg
- img/webBing/piedrasPlayaPies.jpg
- img/webBing/CerebroRuedasReloj.jpg
- img/webBing/PuenteOjo.jpg
- img/webBing/AncianoSillaRuedas.jfif
- img/webBing/EmocionesLetras.jfif
- img/webBing/BuscadorManoMundo.jpg
- img/webBing/PalmerasPuente.jpg
- img/webBing/MujerLeyendoLibroArbol.jpg
- img/webBing/chatbot.jfif
- img/webBing/Bullying.jpg
- img/webBing/MujerTronco.jpg
- img/sos2.gif
- img/IMG-20200208-WA0001.jpg
- img/sos3.gif
- img/playa.gif
- img/IEcuE.png
- img/CuentosIE.png
- img/CuentosIE_2.png
- img/CuentosIE
- img/CuentosIE/IntroducirCuentos.jpg
- img/CuentosIE/Elegir2.jpg
- img/CuentosIE/Analisis1.jpg
- img/CuentosIE/Recomendar1.jpg
- img/emociones
- img/emociones/SATISFACCIÓN.jpg
- img/emociones/CALMA.jpg
- img/emociones/DESEO II.jfif
- img/emociones/calma.png
- img/emociones/IRA.jpg
- img/emociones/FRUSTRACIÓN.jpg
