# Supplementary material for: CuentosIE: can a chatbot about “tales with a message” help to teach emotional intelligence?
Source: PeerJ Comput Sci. 2024 Feb 29;10:e1866. doi: 10.7717/peerj-cs.1866 (PMC10909183; doi:10.7717/peerj-cs.1866)
Supplement: Supplemental Information 4 [file peerj-cs-10-1866-s004.tgz › cuentos.php]

<?php
   // require "Eliza.php";
   
   // Lectura de la página del cliente
   // POST
   $mens_user_ = $_POST["mens_user"];
   $email_in_ = $_POST["email_in"];
   $faseUs = $_POST["faseUs"];
   $numDocsAMostrarEnHTML = $_POST["numDocsAMostrarEnHTML"];
   $emocionesElegidas = $_POST["emocionesElegidas"];
   // echo "emocionesElegidas#".$emocionesElegidas."#";
   
   if($faseUs == "elegirHablar") {
      $corpus = "emotions";
   }
   else {
      $corpus = "stories";
   }
   
   // echo "Usuario: ".$email_in_." strpos: ".strpos($email_in_, "Usuario no registrado");
   if(strpos($email_in_, "Usuario no registrado") == 0) {
      $edadUs = "-";
      // echo 'Entra en us.no.reg';
   }
   else {
      if($faseUs == "elegirHablar") {
         $edadUs = 0;
      }
      else {
         // Para acceder a la BD
         $mysqli = new mysqli("localhost", "chatbot_user", "chatbotIEcuE", "chatbot_user");
         if($mysqli->connect_error) {
            // echo "Could not connect";
            exit('Conexión fallida');
            // die("Conexión fallida: " . $mysqli->connect_error);
         }
         // else {
            // echo "Connected successfully";
         // }

         // $sql = "SELECT Year, Gender, Stories, Password, LastConnectionDate FROM usuarios WHERE NameUser = '" . $email_in_ . "'";
         $sql = "SELECT Year FROM usuarios WHERE NameUser = '" . $email_in_ . "'";
         // $sql = "SELECT Stories FROM usuarios WHERE NameUser = '" . $email_in_ . "'";
         // echo "SQL generado: " . $sql . "_";
         
         $result = $mysqli->query($sql);
         // if ($result->num_rows > 1) {
             // output data of each row
             // while($row = $result->fetch_assoc()) {
                 // echo "id: " . $row["id"]. " - Name: " . $row["firstname"]. " " . $row["lastname"]. "<br>";
                 // echo "UsuarioRegistrado_" . $email_in_ . "_" . $row["Year"]. "_" . $row["Gender"] . "_" . $row["Stories"]. "_" . $row["Password"];
             // }
             // echo ">1 results";
         // } elseif ($result->num_rows == 1) {
             $row = $result->fetch_assoc();
             // echo "UsuarioRegistrado_" . $email_in_ . "_" . $row["Year"]. "_" . $row["Gender"] . "_" . $row["Stories"]. "_" . $row["Password"]. "_" . $row["LastConnectionDate"];
         // }
         $edadUs = $row["Year"];
         // echo "Year: ".$edadUs;
      }
   }
   
   if($edadUs == 0) {
      $edadUs = "-";
   }
   else {
      $anyoActual = date("Y");
      // echo "anyoActual: ".$anyoActual;
      if(($anyoActual - $edadUs) > 11) {
         $edadUs = "adultos";
      }
      else {
         $edadUs = "infantil";
      }
   }
       // $stories = $row["Stories"];
   // }
   // else {
       // echo "0 results";
   // }
   // $mysqli->close();
   
   // // if($email_in_ == "Usuario no registrado") {
      // // $stories = "";
   // // }
   // // else {
      // Para acceder a la BD
      // // $mysqli = new mysqli("localhost", "chatbot_user", "chatbotIEcuE", "chatbot_user");
      // // if($mysqli->connect_error) {
         // echo "Could not connect";
         // exit('Conexión fallida');
         // // die("Conexión fallida: " . $mysqli->connect_error);
      // // }
      // else {
         // echo "Connected successfully";
      // }

      // $sql = "SELECT Year, Gender, Stories, Password, LastConnectionDate FROM usuarios WHERE NameUser = '" . $email_in_ . "'";
      // // $sql = "SELECT Stories FROM usuarios WHERE NameUser = '" . $email_in_ . "'";
      // echo "SQL generado: " . $sql . "_";
      
      // // $result = $mysqli->query($sql);
      // // if ($result->num_rows > 1) {
          // output data of each row
          // while($row = $result->fetch_assoc()) {
              // echo "id: " . $row["id"]. " - Name: " . $row["firstname"]. " " . $row["lastname"]. "<br>";
              // echo "UsuarioRegistrado_" . $email_in_ . "_" . $row["Year"]. "_" . $row["Gender"] . "_" . $row["Stories"]. "_" . $row["Password"];
          // }
          // // echo ">1 results";
      // // } elseif ($result->num_rows == 1) {
          // // $row = $result->fetch_assoc();
          // echo "UsuarioRegistrado_" . $email_in_ . "_" . $row["Year"]. "_" . $row["Gender"] . "_" . $row["Stories"]. "_" . $row["Password"]. "_" . $row["LastConnectionDate"];
          // // $stories = $row["Stories"];
      // // }
      // // else {
          // // echo "0 results";
      // // }
      // // $mysqli->close();
   // // }
   
   $path = "Usuarios";
   if(!file_exists($path)) {
      mkdir($path);
   }

   $email_in_ = str_replace(" ", "_", $email_in_);
   $email_in_ = strtolower($email_in_);
   $email_in_ = str_replace("á", "a", $email_in_);
   $email_in_ = str_replace("é", "e", $email_in_);
   $email_in_ = str_replace("í", "i", $email_in_);
   $email_in_ = str_replace("ó", "o", $email_in_);
   $email_in_ = str_replace("ú", "u", $email_in_);
   $email_in_ = str_replace("à", "a", $email_in_);
   $email_in_ = str_replace("è", "e", $email_in_);
   $email_in_ = str_replace("ì", "i", $email_in_);
   $email_in_ = str_replace("ó", "o", $email_in_);
   $email_in_ = str_replace("ú", "u", $email_in_);

   $email_in_ = str_replace("Á", "a", $email_in_);
   $email_in_ = str_replace("É", "e", $email_in_);
   $email_in_ = str_replace("Í", "i", $email_in_);
   $email_in_ = str_replace("Ó", "o", $email_in_);
   $email_in_ = str_replace("Ú", "u", $email_in_);
   $email_in_ = str_replace("À", "a", $email_in_);
   $email_in_ = str_replace("È", "e", $email_in_);
   $email_in_ = str_replace("Ì", "i", $email_in_);
   $email_in_ = str_replace("Ò", "o", $email_in_);
   $email_in_ = str_replace("Ù", "u", $email_in_);

   $email_in_ = str_replace("Ñ", "ny", $email_in_);
   $email_in_ = str_replace("ñ", "ny", $email_in_);

   $path = "Usuarios/".$email_in_;
   if(!file_exists($path)) {
      mkdir($path);
   }
   $fichUser = $path."/UltimoPost";
   
   $myfile = fopen($fichUser, "w") or die("ERROR: Unable to open file: ".$fichUser);
   fwrite($myfile, $mens_user_ . "\n");
   if($faseUs != "analisis") {
      fwrite($myfile, "#" . $emocionesElegidas . "\n");
   }
   fclose($myfile);

   // Convertir a ANSI En Linux
   // system('iconv -f UTF8 -t ISO8859-1 "'.$fichUser.'" -o "'.$fichUser.'.ansi"', $retval);
   
   // $fichUser = str_replace(" ", "_", $fichUser);

   $comando = 'analyzer_client 50005 < '.$fichUser.' > '.$fichUser.'.fg';
   // echo 'Llamada a maco: '.$comando;
   system($comando, $retval);

   if($faseUs == "inicio") {
      $myfile = fopen("frasesInicioUs/frasesInicioUsuarios.xml", "a") or die("ERROR: Unable to open file: frasesInicioUs/frasesInicioUsuarios.xml");
      fwrite($myfile, "<REG> <FRASE_US>" . $mens_user_ . "</FRASE_US>");
      fclose($myfile);
   }
   $comando = 'chatbot.exe spanish '.$faseUs.' '.$corpus.' '.$fichUser.'.fg '.$email_in_.' '.$edadUs.' '.$numDocsAMostrarEnHTML.' '.$emocionesElegidas; 
   // echo 'Llamada a chatbot: '.$comando;
   system($comando, $retval);
   
   // $myfile = fopen($fichUser.'.respuesta', "r") or die("Unable to open file ".$fichUser.'.respuesta');
   // echo fread($myfile,filesize($fichUser.'.respuesta'));
   // fclose($myfile);
   
   // echo 'respuesta de IEcuE';
   
   // $a = new Eliza;
   // echo $a->analyze($mens_user_);
   // echo $stories . " respuesta IEcuE";
?>
