# Supplementary material for: CuentosIE: can a chatbot about “tales with a message” help to teach emotional intelligence?
Source: PeerJ Comput Sci. 2024 Feb 29;10:e1866. doi: 10.7717/peerj-cs.1866 (PMC10909183; doi:10.7717/peerj-cs.1866)
Supplement: Supplemental Information 4 [file peerj-cs-10-1866-s004.tgz › enviarTestMillon.php]

<?php
   // Lectura de la página del cliente
   // POST
   $resultados_ = $_POST["resultados"];
   $email_in_ = $_POST["nomUs"];

 // Para acceder a la BD
   $mysqli = new mysqli("localhost", "chatbot_user", "chatbotIEcuE", "chatbot_user");
   if($mysqli->connect_error) {
      // echo "Could not connect";
      // exit('Conexión fallida');
      die("Conexión fallida: " . $mysqli->connect_error);
   }
   // else {
      // echo "Connected successfully";
   // }

   $sql = "SELECT Year FROM usuarios WHERE NameUser = '" . $email_in_ . "'";
   // echo "SQL generado: " . $sql . "_";
   
   $result = $mysqli->query($sql);
   if ($result->num_rows == 0) {
       echo "0 results";
   }
   else {
      if(!file_exists("testMillon")) {
         mkdir("testMillon");
      }
      $fichUser = "testMillon/testMillonResultados.xml";
      
      $myfile = fopen($fichUser, "a") or die("ERROR: Unable to open file: ".$fichUser);
      fwrite($myfile, "<REG> <HORA_TEST>" . date("d-m-Y") . "</HORA_TEST>". $resultados_ . " </REG>\n");
      fclose($myfile);
   }
   $mysqli->close();
?>
