# Supplementary material for: CuentosIE: can a chatbot about “tales with a message” help to teach emotional intelligence?
Source: PeerJ Comput Sci. 2024 Feb 29;10:e1866. doi: 10.7717/peerj-cs.1866 (PMC10909183; doi:10.7717/peerj-cs.1866)
Supplement: Supplemental Information 4 [file peerj-cs-10-1866-s004.tgz › finElegir.php]

<?php
   // Lectura de la página del cliente
   // POST
   $mens_user_ = $_POST["mens_user"];
   $email_in_ = $_POST["email_in"];
   
   // echo "Usuario: ".$email_in_.strpos($email_in_, "Usuario no registrado");
   // echo 'mens_user_: '.$mens_user_;
   
   $path = "Usuarios";
   if(!file_exists($path)) {
      mkdir($path);
   }

   $email_in_ = str_replace(" ", "_", $email_in_);
   $email_in_ = strtolower($email_in_);
   $email_in_ = str_replace("á", "a", $email_in_);
   $email_in_ = str_replace("é", "e", $email_in_);
   $email_in_ = str_replace("í", "i", $email_in_);
   $email_in_ = str_replace("ó", "o", $email_in_);
   $email_in_ = str_replace("ú", "u", $email_in_);
   $email_in_ = str_replace("à", "a", $email_in_);
   $email_in_ = str_replace("è", "e", $email_in_);
   $email_in_ = str_replace("ì", "i", $email_in_);
   $email_in_ = str_replace("ó", "o", $email_in_);
   $email_in_ = str_replace("ú", "u", $email_in_);

   $email_in_ = str_replace("Á", "a", $email_in_);
   $email_in_ = str_replace("É", "e", $email_in_);
   $email_in_ = str_replace("Í", "i", $email_in_);
   $email_in_ = str_replace("Ó", "o", $email_in_);
   $email_in_ = str_replace("Ú", "u", $email_in_);
   $email_in_ = str_replace("À", "a", $email_in_);
   $email_in_ = str_replace("È", "e", $email_in_);
   $email_in_ = str_replace("Ì", "i", $email_in_);
   $email_in_ = str_replace("Ò", "o", $email_in_);
   $email_in_ = str_replace("Ù", "u", $email_in_);

   $email_in_ = str_replace("Ñ", "ny", $email_in_);
   $email_in_ = str_replace("ñ", "ny", $email_in_);

   $path = "Usuarios/".$email_in_;
   if(!file_exists($path)) {
      mkdir($path);
   }
   ///////////// Comprobar si hemos de finalizar la conversación
   $fichUser = $path."/UltimoPost";
   
   $myfileC = fopen($fichUser, "w") or die("ERROR: Unable to open file: ".$fichUser);
   fwrite($myfileC, $mens_user_ . "\n");
   fclose($myfileC);

   $comando = 'analyzer_client 50005 < '.$fichUser.' > '.$fichUser.'.fg';
   // echo 'Llamada a maco: '.$comando;
   system($comando, $retval);
   
   $comando = 'chatbot.exe spanish finElegir stories '.$fichUser.'.fg '.$email_in_.' - 5 -'; 
   echo 'Llamada a chatbot: '.$comando;
   system($comando, $retval);
?>
