# Supplementary material for: CuentosIE: can a chatbot about “tales with a message” help to teach emotional intelligence?
Source: PeerJ Comput Sci. 2024 Feb 29;10:e1866. doi: 10.7717/peerj-cs.1866 (PMC10909183; doi:10.7717/peerj-cs.1866)
Supplement: Supplemental Information 4 [file peerj-cs-10-1866-s004.tgz › guardarConversacion.php]

<?php
   // Lectura de la página del cliente
   // POST
   $mens_user_ = $_POST["mens_user"];
   $email_in_ = $_POST["email_in"];
   $nuevaPregunta_ = $_POST["nuevaPregunta"];
   $ficheroCuento_ = $_POST["ficheroCuento"];
   $indiceFraseAnalizada_ = $_POST["indiceFraseAnalizada"];
   
   // echo "Usuario: ".$email_in_.strpos($email_in_, "Usuario no registrado");
   
   $path = "Usuarios";
   if(!file_exists($path)) {
      mkdir($path);
   }

   $email_in_ = str_replace(" ", "_", $email_in_);
   $email_in_ = strtolower($email_in_);
   $email_in_ = str_replace("á", "a", $email_in_);
   $email_in_ = str_replace("é", "e", $email_in_);
   $email_in_ = str_replace("í", "i", $email_in_);
   $email_in_ = str_replace("ó", "o", $email_in_);
   $email_in_ = str_replace("ú", "u", $email_in_);
   $email_in_ = str_replace("à", "a", $email_in_);
   $email_in_ = str_replace("è", "e", $email_in_);
   $email_in_ = str_replace("ì", "i", $email_in_);
   $email_in_ = str_replace("ó", "o", $email_in_);
   $email_in_ = str_replace("ú", "u", $email_in_);

   $email_in_ = str_replace("Á", "a", $email_in_);
   $email_in_ = str_replace("É", "e", $email_in_);
   $email_in_ = str_replace("Í", "i", $email_in_);
   $email_in_ = str_replace("Ó", "o", $email_in_);
   $email_in_ = str_replace("Ú", "u", $email_in_);
   $email_in_ = str_replace("À", "a", $email_in_);
   $email_in_ = str_replace("È", "e", $email_in_);
   $email_in_ = str_replace("Ì", "i", $email_in_);
   $email_in_ = str_replace("Ò", "o", $email_in_);
   $email_in_ = str_replace("Ù", "u", $email_in_);

   $email_in_ = str_replace("Ñ", "ny", $email_in_);
   $email_in_ = str_replace("ñ", "ny", $email_in_);

   $path = "Usuarios/".$email_in_;
   if(!file_exists($path)) {
      mkdir($path);
   }
   $fichUser = $path."/TodaLaConversacion.xml";
   // echo "Escribe en fichUser: " . $fichUser . " mens_user_: " . $mens_user_ . " nuevaPregunta_: " . $nuevaPregunta_;
   
   $myfile = fopen($fichUser, "a") or die("ERROR: Unable to open file: ".$fichUser);
   if($mens_user_ != "") {
      fwrite($myfile, "<REG> <Fecha>" . date("d-m-Y") . " " . date("H:i") . "</Fecha> <Cuento>" . $ficheroCuento_ . "</Cuento> ");
      fwrite($myfile, "<Usuario>" . $email_in_ . "</Usuario> <Post_usuario>" . $mens_user_ . "</Post_usuario> </REG>\n");
      
      ///////////// Comprobar si hemos de finalizar la conversación
      $fichUser = $path."/UltimoPost";
      
      $myfileC = fopen($fichUser, "w") or die("ERROR: Unable to open file: ".$fichUser);
      fwrite($myfileC, $mens_user_ . "\n");
      fclose($myfileC);

      $comando = 'analyzer_client 50005 < '.$fichUser.' > '.$fichUser.'.fg';
      // echo 'Llamada a maco: '.$comando;
      system($comando, $retval);
      
      $comando = 'chatbot.exe spanish finConversacion stories '.$fichUser.'.fg '.$email_in_.' - 5 -'; 
      // echo 'Llamada a chatbot: '.$comando;
      $last_line1 = system($comando, $retval);
      // echo 'Llamada a chatbot para comprobrar si finalizar la conversación. '.$comando. ' last_line1: "'.$last_line1.'"\n';

      // Tratamiento de frases de analizar importantes
      if($last_line1 != "finConversacion") {
         if($indiceFraseAnalizada_ == "4") {
            $fichUserCuento = 'corpusCuentos/Documentos/'.$ficheroCuento_.'.cuento';
            $comando = 'analyzer_client 50005 < '.$fichUserCuento.' > '.$fichUser.'.lemas';
            // echo 'Llamada a maco: '.$comando;
            system($comando, $retval);
            
            // $comando2 = 'python sockets_cliente.py  EvaluarResumen '.$fichUser.'.lemas'.' '.$fichUser.'.fg '.' - True'; 
            $comando2 = 'python sockets_cliente.py  EvaluarResumen '.$fichUser.'.lemas '.$fichUser.'.fg '.$fichUser.'.respuesta True'; 
            $last_line2 = system($comando2, $retval);
            // echo 'Entra en Tratamiento de frases de analizar importantes. '.$comando2. ' last_line2: '.$last_line2;

            $myfileResp = fopen($fichUser.'.respuesta', "r") or die("Unable to open file ". $fichCuento . "!");
            $respuesta = fread($myfileResp,filesize($fichUser.'.respuesta'));
            fclose($myfileResp);
            echo $respuesta;
        }
         else if($indiceFraseAnalizada_ == "3") {
            $comando2 = 'chatbot.exe spanish finConversacion emotions '.$fichUser.'.fg '.$email_in_.' - 5 -'; 
            $last_line2 = system($comando2, $retval);
            // echo 'Entra en Tratamiento de frases de analizar importantes. '.$comando2. ' last_line2: '.$last_line2;
         }
      }

   }
   // else {
      // fwrite($myfile, " </REG>\n");
   // }
   
   if($nuevaPregunta_ != "") {
      fwrite($myfile, "<REG> <Fecha>" . date("d-m-Y") . " " . date("H:i") . "</Fecha> <Cuento>" . $ficheroCuento_ . "</Cuento> ");
      fwrite($myfile, "<IEcuE>" . Strip_tags($nuevaPregunta_) . "</IEcuE> </REG>\n");
   }
   
   fclose($myfile);

?>
