# Supplementary material for: CuentosIE: can a chatbot about “tales with a message” help to teach emotional intelligence?
Source: PeerJ Comput Sci. 2024 Feb 29;10:e1866. doi: 10.7717/peerj-cs.1866 (PMC10909183; doi:10.7717/peerj-cs.1866)
Supplement: Supplemental Information 4 [file peerj-cs-10-1866-s004.tgz › insertarCuentos.php]

<?php
   // Lectura de la página del cliente
   // POST
   $tituloCuento_ = $_POST["tituloCuento"];
   $URLCuento_ = $_POST["URLCuento"];
   $emocionesElegidas_ = $_POST["emocionesElegidas"];
   $tiposPsicologElegidos_ = $_POST["tiposPsicologElegidos"];
   $edadCuento_ = $_POST["edadCuento"];
   $elCuento_ = $_POST["elCuento"];
   $moralejaCuento_ = $_POST["moralejaCuento"];
   $faseUsuario_ = $_POST["faseUsuario"];
   $userF_ = $_POST["userF"];
   $fecha_ = $_POST["fecha"];

   $tituloCuento_F = strtolower($tituloCuento_);
   $tituloCuento_F = str_replace(" ", "_", $tituloCuento_F);
   $tituloCuento_F = str_replace(":", "", $tituloCuento_F);
   $tituloCuento_F = str_replace("<", "", $tituloCuento_F);
   $tituloCuento_F = str_replace(">", "", $tituloCuento_F);
   $tituloCuento_F = str_replace("/", "", $tituloCuento_F);
   $tituloCuento_F = str_replace("\\", "", $tituloCuento_F);
   $tituloCuento_F = str_replace("|", "", $tituloCuento_F);
   $tituloCuento_F = str_replace("*", "", $tituloCuento_F);
   $tituloCuento_F = str_replace("?", "", $tituloCuento_F);
   $tituloCuento_F = str_replace("\"", "", $tituloCuento_F);
   $tituloCuento_F = str_replace("'", "", $tituloCuento_F);
   $tituloCuento_F = str_replace(".", "", $tituloCuento_F);
   $tituloCuento_F = str_replace(",", "", $tituloCuento_F);
   $tituloCuento_F = str_replace(";", "", $tituloCuento_F);
   $tituloCuento_F = str_replace("!", "", $tituloCuento_F);
   $tituloCuento_F = str_replace("¡", "", $tituloCuento_F);
   $tituloCuento_F = str_replace("(", "", $tituloCuento_F);
   $tituloCuento_F = str_replace(")", "", $tituloCuento_F);
   $tituloCuento_F = str_replace("=", "", $tituloCuento_F);
   $tituloCuento_F = str_replace("¿", "", $tituloCuento_F);
   $tituloCuento_F = str_replace("#", "", $tituloCuento_F);
   $tituloCuento_F = str_replace("%", "", $tituloCuento_F);
   $tituloCuento_F = str_replace("&", "", $tituloCuento_F);
   $tituloCuento_F = str_replace("^", "", $tituloCuento_F);
   $tituloCuento_F = str_replace("[", "", $tituloCuento_F);
   $tituloCuento_F = str_replace("]", "", $tituloCuento_F);
   $tituloCuento_F = str_replace("{", "", $tituloCuento_F);
   $tituloCuento_F = str_replace("}", "", $tituloCuento_F);
   $tituloCuento_F = str_replace("¨", "", $tituloCuento_F);
   $tituloCuento_F = str_replace("`", "", $tituloCuento_F);
   $tituloCuento_F = str_replace("´", "", $tituloCuento_F);
   $tituloCuento_F = str_replace("ç", "c", $tituloCuento_F);
   $tituloCuento_F = str_replace("Ç", "c", $tituloCuento_F);
   // $tituloCuento_F = str_replace("", "", $tituloCuento_F);

   $tituloCuento_F = str_replace("á", "a", $tituloCuento_F);
   $tituloCuento_F = str_replace("é", "e", $tituloCuento_F);
   $tituloCuento_F = str_replace("í", "i", $tituloCuento_F);
   $tituloCuento_F = str_replace("ó", "o", $tituloCuento_F);
   $tituloCuento_F = str_replace("ú", "u", $tituloCuento_F);
   $tituloCuento_F = str_replace("à", "a", $tituloCuento_F);
   $tituloCuento_F = str_replace("è", "e", $tituloCuento_F);
   $tituloCuento_F = str_replace("ì", "i", $tituloCuento_F);
   $tituloCuento_F = str_replace("ó", "o", $tituloCuento_F);
   $tituloCuento_F = str_replace("ú", "u", $tituloCuento_F);

   $tituloCuento_F = str_replace("Á", "a", $tituloCuento_F);
   $tituloCuento_F = str_replace("É", "e", $tituloCuento_F);
   $tituloCuento_F = str_replace("Í", "i", $tituloCuento_F);
   $tituloCuento_F = str_replace("Ó", "o", $tituloCuento_F);
   $tituloCuento_F = str_replace("Ú", "u", $tituloCuento_F);
   $tituloCuento_F = str_replace("À", "a", $tituloCuento_F);
   $tituloCuento_F = str_replace("È", "e", $tituloCuento_F);
   $tituloCuento_F = str_replace("Ì", "i", $tituloCuento_F);
   $tituloCuento_F = str_replace("Ò", "o", $tituloCuento_F);
   $tituloCuento_F = str_replace("Ù", "u", $tituloCuento_F);

   $tituloCuento_F = str_replace("Ñ", "ny", $tituloCuento_F);
   $tituloCuento_F = str_replace("ñ", "ny", $tituloCuento_F);

   $path = "corpusCuentos/nuevosCuentos/".$tituloCuento_F;

   $fichUser = $path.".aux";
   
   $tituloCuento_SinComillas = $tituloCuento_;
   $tituloCuento_SinComillas = str_replace("\"", "", $tituloCuento_SinComillas);
   $tituloCuento_SinComillas = str_replace("'", "", $tituloCuento_SinComillas);
   
   if(file_exists($fichUser)) {
      echo "ERROR";
   }
   else {
      $myfile = fopen($fichUser, "w") or die("ERROR: Unable to open file: ".$fichUser);
      fwrite($myfile, "<REG> <FILE>". $tituloCuento_F . "</FILE> <TITULO>" . $tituloCuento_SinComillas . "</TITULO> <TIPOEMOCION>" . $emocionesElegidas_ . "</TIPOEMOCION> <TIPOSICOL>" . $tiposPsicologElegidos_ . "</TIPOSICOL> <EDAD>" . $edadCuento_ . "</EDAD> <INSERTADOR>" . $userF_ . "</INSERTADOR> <URL> " . $URLCuento_ . " </URL> <HORAINSERCION>" . $fecha_ . "</HORAINSERCION> </REG>\n");
      fclose($myfile);

      $fichUser = $path.".cuento";
      $myfile = fopen($fichUser, "w") or die("ERROR: Unable to open file: ".$fichUser);
      fwrite($myfile, $elCuento_);
      fclose($myfile);

      $fichUser = $path.".mor";
      $myfile = fopen($fichUser, "w") or die("ERROR: Unable to open file: ".$fichUser);
      fwrite($myfile, $moralejaCuento_);
      fclose($myfile);

      echo "Cuento '".$tituloCuento_."' almacenado correctamente";
   }
   
   // $myfile = fopen($fichUser.'.respuesta', "r") or die("Unable to open file ".$fichUser.'.respuesta');
   // echo fread($myfile,filesize($fichUser.'.respuesta'));
   // fclose($myfile);
   
   // echo 'respuesta de IEcuE';
   
   // $a = new Eliza;
   // echo $a->analyze($mens_user_);
   // echo $stories . " respuesta IEcuE";
?>
