# Supplementary material for: CuentosIE: can a chatbot about “tales with a message” help to teach emotional intelligence?
Source: PeerJ Comput Sci. 2024 Feb 29;10:e1866. doi: 10.7717/peerj-cs.1866 (PMC10909183; doi:10.7717/peerj-cs.1866)
Supplement: Supplemental Information 4 [file peerj-cs-10-1866-s004.tgz › luafrServer.php]

<?php
header('Content-Type: application/xml; charset=utf-8');

   // Para acceder a la BD
   $mysqli = new mysqli("localhost", "chatbot_user", "chatbotIEcuE", "chatbot_user");
   if($mysqli->connect_error) {
      // echo "Could not connect";
      // exit('Conexión fallida');
      die("Conexión fallida: " . $mysqli->connect_error);
   }
   // else {
      // echo "Connected successfully";
   // }

   $sql = "SELECT NameUser, Year, Gender, Stories, LastConnectionDate FROM usuarios";
   // echo "SQL generado: " . $sql . "_";
   
   $result = $mysqli->query($sql);
   // output data of each row
   echo "<?xml version='1.0' encoding='UTF-8'?> <BD>";
   while($row = $result->fetch_assoc()) {
        // echo "id: " . $row["id"]. " - Name: " . $row["firstname"]. " " . $row["lastname"]. "<br>";
        // echo "UsuarioRegistrado_" . $email_in_ . "_" . $row["Year"]. "_" . $row["Gender"] . "_" . $row["Stories"]. "_" . $row["Password"];
        echo "<REG> <EMAIL>" . $row["NameUser"] . "</EMAIL> <YEAR>" . $row["Year"] . "</YEAR> <GENDER>" . $row["Gender"] . "</GENDER> <LASTCONNECTIONDATE>" . $row["LastConnectionDate"] . "</LASTCONNECTIONDATE> <STORIES>" . $row["Stories"] . "</STORIES> </REG>";
   }
   echo "</BD>";

   $mysqli->close();
?>
