# Supplementary material for: CuentosIE: can a chatbot about “tales with a message” help to teach emotional intelligence?
Source: PeerJ Comput Sci. 2024 Feb 29;10:e1866. doi: 10.7717/peerj-cs.1866 (PMC10909183; doi:10.7717/peerj-cs.1866)
Supplement: Supplemental Information 4 [file peerj-cs-10-1866-s004.tgz › mostrarCuentos.php]

<?php
   // Lectura de la página del cliente
   // POST
   $email_in_ = $_POST["email_in"];
   $ficheroCuento = $_POST["ficheroCuento"];
   $urlCuento = $_POST["urlCuento"];
   $tituloCuento = $_POST["tituloCuento"];
   
   // echo "Usuario: ".$email_in_.strpos($email_in_, "Usuario no registrado");
   
   $path = "Usuarios";
   if(!file_exists($path)) {
      mkdir($path);
   }

   $email_in_ = str_replace(" ", "_", $email_in_);
   $email_in_ = strtolower($email_in_);
   $email_in_ = str_replace("á", "a", $email_in_);
   $email_in_ = str_replace("é", "e", $email_in_);
   $email_in_ = str_replace("í", "i", $email_in_);
   $email_in_ = str_replace("ó", "o", $email_in_);
   $email_in_ = str_replace("ú", "u", $email_in_);
   $email_in_ = str_replace("à", "a", $email_in_);
   $email_in_ = str_replace("è", "e", $email_in_);
   $email_in_ = str_replace("ì", "i", $email_in_);
   $email_in_ = str_replace("ó", "o", $email_in_);
   $email_in_ = str_replace("ú", "u", $email_in_);

   $email_in_ = str_replace("Á", "a", $email_in_);
   $email_in_ = str_replace("É", "e", $email_in_);
   $email_in_ = str_replace("Í", "i", $email_in_);
   $email_in_ = str_replace("Ó", "o", $email_in_);
   $email_in_ = str_replace("Ú", "u", $email_in_);
   $email_in_ = str_replace("À", "a", $email_in_);
   $email_in_ = str_replace("È", "e", $email_in_);
   $email_in_ = str_replace("Ì", "i", $email_in_);
   $email_in_ = str_replace("Ò", "o", $email_in_);
   $email_in_ = str_replace("Ù", "u", $email_in_);

   $email_in_ = str_replace("Ñ", "ny", $email_in_);
   $email_in_ = str_replace("ñ", "ny", $email_in_);

   $comando = 'chatbot.exe spanish mostrarCuentos stories '.$ficheroCuento.' '.$email_in_.' - 1 -';
   // echo 'Llamada a chatbot: '.$comando;
   
   echo "<p><i>[Cuento '".$tituloCuento."' (<a href='".$urlCuento."'  target='_blank'>Leer cuento original</a>)]. Texto del cuento: </i><br><br><b>";
   system($comando, $retval);
   echo "</b>";
   // echo "<br><br><p>A continuación voy a hacerte unas <span class='messagesLetraDestacada'>preguntas para analizar</span> el cuento que acabas de leer. ¡¡Empezamos!! (<b><span class='glow'>cuando quieras finalizar la conversación, y quieras leer un nuevo cuento o que te recomiende otro</span></b>, escríbelo en el cuadro inferior o pincha en <a data-toggle='modal' href='#myModalSOSanalisis' data-toggle='tooltip' title='Ayuda contextual'><i class='material-icons' style='font-size:19px;color:red'>live_help</i></a>";
   echo "<br><br><p>A continuación voy a hacerte unas <span class='messagesLetraDestacada'>preguntas para analizar</span> el cuento que acabas de leer. ¡¡Empezamos!! (cuando quieras finalizar la conversación, y quieras leer un nuevo cuento o que te recomiende otro, escríbelo en el cuadro inferior o pincha en <a data-toggle='modal' href='#myModalSOSanalisis' data-toggle='tooltip' title='Ayuda contextual'><i class='material-icons' style='font-size:19px;color:red'>live_help</i></a>";
   
   // $fichCuento = $path . "/Cuento.txt";
   $fichCuento = "corpusCuentos/Documentos/" . $ficheroCuento . ".cuento";
   $myfile = fopen($fichCuento, "r") or die("Unable to open file ". $fichCuento . "!");
   $textoCuento = fread($myfile,filesize($fichCuento));
   fclose($myfile);
   
   // $textoCuento = "hola amigo cómo estás"; 
   echo ". Si quieres escuchar el cuento pincha en <a type='submit' onclick='audio(\"" . $textoCuento . "\")' data-toggle='tooltip' title='Escuchar el cuento'><i class='material-icons' style='font-size:19px'>speaker</i></a>";
   echo ")";
   echo "</p><p><span class='messagesLetraDestacada'>¿Crees que el autor ha conseguido transmitir correctamente el mensaje del cuento '<a href='".$urlCuento."'  target='_blank'>".$tituloCuento."</a>'?</span></p>";
   
   // $myfile = fopen($fichUser.'.respuesta', "r") or die("Unable to open file ".$fichUser.'.respuesta');
   // echo fread($myfile,filesize($fichUser.'.respuesta'));
   // fclose($myfile);
   
   // echo 'respuesta de IEcuE';
   
   // $a = new Eliza;
   // echo $a->analyze($mens_user_);
   // echo $stories . " respuesta IEcuE";
?>
