# Supplementary material for: CuentosIE: can a chatbot about “tales with a message” help to teach emotional intelligence?
Source: PeerJ Comput Sci. 2024 Feb 29;10:e1866. doi: 10.7717/peerj-cs.1866 (PMC10909183; doi:10.7717/peerj-cs.1866)
Supplement: Supplemental Information 4 [file peerj-cs-10-1866-s004.tgz › obtenerNumUsNoReg.php]

<?php
   // Lectura de la página del cliente
   // POST
   
   // echo 'Llamada a chatbot: '.'chatbot.exe spanish obtenerNumUsNoReg stories';
   echo system('chatbot.exe spanish obtenerNumUsNoReg stories', $retval);
   
   // $myfile = fopen('Usuarios/respuesta', "r") or die("Unable to open file ".$fichUser.'respuesta');
   // echo fread($myfile,filesize($fichUser.'respuesta'));
   // fclose($myfile);

   // echo 'respuesta de IEcuE';
   
   // $a = new Eliza;
   // echo $a->analyze($mens_user_);
   // echo $stories . " respuesta IEcuE";
?>
