# Supplementary material for: CuentosIE: can a chatbot about “tales with a message” help to teach emotional intelligence?
Source: PeerJ Comput Sci. 2024 Feb 29;10:e1866. doi: 10.7717/peerj-cs.1866 (PMC10909183; doi:10.7717/peerj-cs.1866)
Supplement: Supplemental Information 4 [file peerj-cs-10-1866-s004.tgz › signin_borrarConfirmado_page.php]

<?php
/*
   // Cuando se recibe desde un form con POST
   $nombre = $email_in_ = $psw_in_ = "";
   // $gender = $anyoNacim = "";

   $email_in_ = $_POST["email_in"];
   $psw_in_ = $_POST["psw_in"];
   $nombre = "antonio";
  
   echo "Variables recibidas de signin: ". $_POST["email_in"] . " y " . $psw_in_ ;
*/
   
   // Lectura de la página del cliente
   // POST
   $email_in_ = $_POST["email_up_Borrar"];
   
   // GET
   // $email_in_ = $_REQUEST["email_in"];
   
 // Para acceder a la BD
   $mysqli = new mysqli("localhost", "chatbot_user", "chatbotIEcuE", "chatbot_user");
   if($mysqli->connect_error) {
      // echo "Could not connect";
      // exit('Conexión fallida');
      die("Conexión fallida: " . $mysqli->connect_error);
   }
   // else {
      // echo "Connected successfully";
   // }

   $sql = "DELETE FROM usuarios WHERE NameUser = '" . $email_in_ . "'";
   $mysqli->query($sql);
   $mysqli->close();
?>
