# Supplementary material for: CuentosIE: can a chatbot about “tales with a message” help to teach emotional intelligence?
Source: PeerJ Comput Sci. 2024 Feb 29;10:e1866. doi: 10.7717/peerj-cs.1866 (PMC10909183; doi:10.7717/peerj-cs.1866)
Supplement: Supplemental Information 4 [file peerj-cs-10-1866-s004.tgz › signin_page.php]

<?php
/*
   // Cuando se recibe desde un form con POST
   $nombre = $email_in_ = $psw_in_ = "";
   // $gender = $anyoNacim = "";

   $email_in_ = $_POST["email_in"];
   $psw_in_ = $_POST["psw_in"];
   $nombre = "antonio";
  
   echo "Variables recibidas de signin: ". $_POST["email_in"] . " y " . $psw_in_ ;
*/
   
   // Lectura de la página del cliente
   // POST
   $email_in_ = $_POST["email_in"];
   $psw_in_ = $_POST["psw_in"];
   
   // GET
   // $email_in_ = $_REQUEST["email_in"];
   
 // Para acceder a la BD
   $mysqli = new mysqli("localhost", "chatbot_user", "chatbotIEcuE", "chatbot_user");
   if($mysqli->connect_error) {
      // echo "Could not connect";
      // exit('Conexión fallida');
      die("Conexión fallida: " . $mysqli->connect_error);
   }
   // else {
      // echo "Connected successfully";
   // }

   $sql = "SELECT Year, Gender, Stories, Password, LastConnectionDate FROM usuarios WHERE NameUser = '" . $email_in_ . "'";
   // echo "SQL generado: " . $sql . "_";
   
   $result = $mysqli->query($sql);
   if ($result->num_rows > 1) {
       // output data of each row
       // while($row = $result->fetch_assoc()) {
           // echo "id: " . $row["id"]. " - Name: " . $row["firstname"]. " " . $row["lastname"]. "<br>";
           // echo "UsuarioRegistrado_" . $email_in_ . "_" . $row["Year"]. "_" . $row["Gender"] . "_" . $row["Stories"]. "_" . $row["Password"];
       // }
       echo ">1 results";
   } elseif ($result->num_rows == 1) {
       $row = $result->fetch_assoc();
       // echo "UsuarioRegistrado_" . $email_in_ . "_" . $row["Year"]. "_" . $row["Gender"] . "_" . $row["Stories"]. "_" . $row["Password"]. "_" . $row["LastConnectionDate"];
       if($row["Password"] == $psw_in_) {
          echo $row["LastConnectionDate"];
          $sql = "UPDATE usuarios SET LastConnectionDate='" . date("Y/m/d") . "' WHERE NameUser = '" . $email_in_ . "'";
          
          $mysqli->query($sql);
          // if ($mysqli->query($sql) === TRUE) {
             // echo "Record updated successfully";
          // } else {
             // echo "Error updating record: " . $mysqli->error;
          // }
       }
       else {
          echo "Wrong password";
       }
   }
   else {
       echo "0 results";
   }
   $mysqli->close();

/* // No funciona
   $stmt = $mysqli->prepare($sql);
   // $stmt->bind_param("s", $_GET['q']);
   $stmt->execute();
   $stmt->store_result();
   $stmt->bind_result($anyoNacimientoUsuario, $generoUsuario, $cuentos, $contrasenya);
   $stmt->fetch();
   $stmt->close();
   echo "UsuarioRegistrado_" . $email_in_ . "_" . $anyoNacimientoUsuario . "_" . $generoUsuario . "_" . $cuentos;
*/

?>
