# Supplementary material for: CuentosIE: can a chatbot about “tales with a message” help to teach emotional intelligence?
Source: PeerJ Comput Sci. 2024 Feb 29;10:e1866. doi: 10.7717/peerj-cs.1866 (PMC10909183; doi:10.7717/peerj-cs.1866)
Supplement: Supplemental Information 4 [file peerj-cs-10-1866-s004.tgz › signup_page.php]

<?php
/*
   // Cuando se recibe desde un form con POST
   $nombre = $email_up_ = $psw_up_ = "";
   // $gender = $anyoNacim = "";

   $email_up_ = $_POST["email_up"];
   $psw_up_ = $_POST["psw_up"];
   $nombre = "antonio";
  
   echo "Variables recibidas de signin: ". $_POST["email_up"] . " y " . $psw_up_ ;
*/
   
   // Lectura de la página del cliente
   // POST
   $email_up_ = $_POST["email_up"];
   $psw_up_ = $_POST["psw_up"];
   $anyo_up_ = $_POST["anyo_up"];
   $gender_ = $_POST["gender_up"];
   
   // GET
   // $email_up_ = $_REQUEST["email_up"];
   
   // Para acceder a la BD
   $mysqli = new mysqli("localhost", "chatbot_user", "chatbotIEcuE", "chatbot_user");
   if($mysqli->connect_error) {
      // echo "Could not connect";
      // exit('Conexión fallida');
      die("Conexión fallida: " . $mysqli->connect_error);
   }
   // else {
      // echo "Connected successfully";
   // }

   $sql = "SELECT Year FROM usuarios WHERE NameUser = '" . $email_up_ . "'";
   // echo "SQL generado: " . $sql . "_";
   
   $result = $mysqli->query($sql);
   if ($result->num_rows > 0) {
       echo "Error: Usuario " . $email_up_ . " registrado previamente";
   }
   else {
      $sql = "INSERT INTO usuarios (NameUser, Year, Gender, Stories, CreationDate, Password, LastConnectionDate) VALUES ('" . $email_up_ . "', '" . $anyo_up_ . "', '" . $gender_ . "', '', '" . date("Y/m/d") . "', '" . $psw_up_ . "', '" . date("Y/m/d") . "')";
      // $sql = "INSERT INTO usuarios (NameUser, Password) VALUES ('" . $email_up_ .  ", '" . $psw_up_ . "')";
      // echo "SQL generado: " . $sql . "_";
      
      if ($mysqli->query($sql) === TRUE) {
          echo "OK";
      } else {
          // die("Error: " . $sql . "<br>" . $mysqli->error);
          echo "Error: " . $sql . "<br>" . $mysqli->error;
      }
   }

   $mysqli->close();
?>
