# Supplementary material for: CuentosIE: can a chatbot about “tales with a message” help to teach emotional intelligence?
Source: PeerJ Comput Sci. 2024 Feb 29;10:e1866. doi: 10.7717/peerj-cs.1866 (PMC10909183; doi:10.7717/peerj-cs.1866)
Supplement: Supplemental Information 4 [file peerj-cs-10-1866-s004.tgz › bitnami.css]

.module_top, .module_bottom{
  visibility: hidden;
}

table {
  border: 0px !important;
}

.module_content img{
  min-width: 70px;
}

.module_content h2{
  font-size: 30px;
}
