# Supplementary material for: CuentosIE: can a chatbot about “tales with a message” help to teach emotional intelligence?
Source: PeerJ Comput Sci. 2024 Feb 29;10:e1866. doi: 10.7717/peerj-cs.1866 (PMC10909183; doi:10.7717/peerj-cs.1866)
Supplement: Supplemental Information 4 [file peerj-cs-10-1866-s004.tgz › estiloOscuro.css]

      .topnav {
        background-color:#202020;  /* #ConfigCuentosIE# */
      }

      .topnav a {
        color:#BEBEBE;  /* #ConfigCuentosIE# */
      }

      .topnav a:hover {
/* ARR        background-color:#ddd; */  /* #ConfigCuentosIE# */
        color:white;  /* #ConfigCuentosIE# */
      }
      .modalesColor {
          background-color:#B0B0B0;  /* #ConfigCuentosIE# */
      }

      .panel-footer {
        background-color:#A0A0A0;      /* #ConfigCuentosIE# */
        color:white;                  /* #ConfigCuentosIE# */
        box-shadow:20px 20px 50px 10px #E0E0E0;     /* #ConfigCuentosIE# */ 
      }

      .top-bar {
        background-color:#A0A0A0;  /* #ConfigCuentosIE# */
        color:black;  /* #ConfigCuentosIE# */
        box-shadow:20px 20px 50px 10px #E0E0E0;    /* #ConfigCuentosIE# */
      }

      .msg_container_base{
        background:#BEBEBE;  /* #ConfigCuentosIE# */
        box-shadow:20px 20px 50px 10px #E0E0E0;   /* #ConfigCuentosIE# */
      }

      .messages {
        background:#DCDCDC;  /* #ConfigCuentosIE# */
      }

      .msg_receive{
          background-color:#336600;        /* #ConfigCuentosIE# */ 
          color:white;        /* #ConfigCuentosIE# */ 
      }

      .base_sent > .avatar:after {
          border:5px solid #E0E0E0;  /* #ConfigCuentosIE# */
          border-right-color:transparent;
          border-top-color:transparent;
      }


      .base_receive > .avatar:after {
          border:5px solid #336600;  /* #ConfigCuentosIE# */
          border-left-color:rgba(0, 0, 0, 0);
          border-bottom-color:rgba(0, 0, 0, 0);
      }
