# Supplementary material for: CuentosIE: can a chatbot about “tales with a message” help to teach emotional intelligence?
Source: PeerJ Comput Sci. 2024 Feb 29;10:e1866. doi: 10.7717/peerj-cs.1866 (PMC10909183; doi:10.7717/peerj-cs.1866)
Supplement: Supplemental Information 4 [file peerj-cs-10-1866-s004.tgz › estiloVerde.css]

      .topnav {
        background-color:#00CC00;  /* #ConfigCuentosIE# */
      }

      .topnav a {
        color:#f2f2f2;  /* #ConfigCuentosIE# */
      }

      .modalesColor {
          background-color:#99CCCC;  /* #ConfigCuentosIE# */
      }

      .panel-footer {
        background-color:#99CC00;      /* #ConfigCuentosIE# */
        color:white;                  /* #ConfigCuentosIE# */
      }

      .top-bar {
        background-color:#99CC00;  /* #ConfigCuentosIE# */
        color:white;  /* #ConfigCuentosIE# */
        box-shadow:20px 20px 50px 10px #99FFFF;    /* #ConfigCuentosIE# */
      }

      .msg_container_base{
        background:#e5e5e5;  /* #ConfigCuentosIE# */
        box-shadow:20px 20px 50px 10px #99FFFF;   /* #ConfigCuentosIE# */
      }

      .messages {
        background:white;  /* #ConfigCuentosIE# */
      }

      .msg_receive{
          background-color:#99FF33;        /* #ConfigCuentosIE# */ 
          color:black;        /* #ConfigCuentosIE# */ 
      }

      .base_sent > .avatar:after {
          border:5px solid white;  /* #ConfigCuentosIE# */
          border-right-color:transparent;
          border-top-color:transparent;
      }

      .base_receive > .avatar:after {
          border:5px solid #99FF33;  /* #ConfigCuentosIE# */
          border-left-color:rgba(0, 0, 0, 0);
          border-bottom-color:rgba(0, 0, 0, 0);
      }
